# Supplementary material for: Ocimum sanctum Alters the Lipid Landscape of the Brain Cortex and Plasma to Ameliorate the Effect of Photothrombotic Stroke in a Mouse Model
Source: Life (Basel). 2023 Sep 7;13(9):1877. doi: 10.3390/life13091877 (PMC10533110; doi:10.3390/life13091877)
Supplement: Supplementary file 1 [file life-13-01877-s001.zip]

Archive with 18 entries (17 files):
- Supplementary Document file S2.pdf
- Supplementary figures file S1.pdf
- Tables - Copy/
- Tables - Copy/supplementary Table 1.xlsx
- Tables - Copy/Supplementary Table 10.xlsx
- Tables - Copy/Supplementary Table 11.xlsx
- Tables - Copy/Supplementary Table 12.xlsx
- Tables - Copy/Supplementary table 13.xlsx
- Tables - Copy/Supplementary Table 14.xlsx
- Tables - Copy/Supplementary Table 2.xlsx
- Tables - Copy/Supplementary Table 3.xlsx
- Tables - Copy/Supplementary Table 4.xlsx
- Tables - Copy/Supplementary Table 5.xlsx
- Tables - Copy/Supplementary Table 6.xlsx
- Tables - Copy/Supplementary Table 7.xlsx
- Tables - Copy/Supplementary Table 8.xlsx
- Tables - Copy/Supplementary Table 9.xlsx
- Tables - Copy/~$Supplementary Table 8.xlsx
