# Supplementary material for: Ocimum sanctum Alters the Lipid Landscape of the Brain Cortex and Plasma to Ameliorate the Effect of Photothrombotic Stroke in a Mouse Model
Source: Life (Basel). 2023 Sep 7;13(9):1877. doi: 10.3390/life13091877 (PMC10533110; doi:10.3390/life13091877)
Supplement: Supplementary file 1 [file life-13-01877-s001.zip › Tables - Copy/supplementary Table 1.xlsx]

## Sheet: Sheet1
Supplementary Table 1: Table showing relative abundance of lipid groups in the mice brain among the Sham group, PTL group, PTL+Tulsi group and PTL+Ibuprofen groups
Group	Sham	PTL	PTL+Tulsi	PTL+Ibuprofen
P-Ethanol Amine	928	617	748	507
P-Choline	321	215	283	193
Neutral glycerolipid	374	190	248	136
P-Serine	281	185	232	136
P-Glycerol	263	173	215	118
P-Inositol	190	132	169	93
Glycoglycerolipid	86	69	87	46
Neutral Glycosphingolipids	65	46	50	25
Glycosphingolipids	55	36	44	25
Cardiolipin	43	30	42	13
Sphingolipids	34	29	33	19
P-Acid	39	28	31	16
P-Methanol	19	13	14	11
P-Ethanol	15	8	10	3
Fatty Acid	2	2	2	2
Steroid	2	2	2	1
