# Supplementary material for: Ocimum sanctum Alters the Lipid Landscape of the Brain Cortex and Plasma to Ameliorate the Effect of Photothrombotic Stroke in a Mouse Model
Source: Life (Basel). 2023 Sep 7;13(9):1877. doi: 10.3390/life13091877 (PMC10533110; doi:10.3390/life13091877)
Supplement: Supplementary file 1 [file life-13-01877-s001.zip › Tables - Copy/Supplementary Table 10.xlsx]

## Sheet: Supplementary Table 10
Supplementary Table 10: Venny of downregulated lipid species of brain and plasma between PTL group and PTL+Tulsi group.
Downregulated Brain PTL vs PTL+Tulsi	Downregulated Plasma PTL vs PTL+Tulsi	Common downregulated brain PTL vs PTL+Tulsi and Plasma PTL vs PTL+Tulsi
PG(18:0/18:0)	PS(19:3/20:2)	-
PG(28:1/10:0)	PE(15:0/22:2)
PI(34:2/11:0)	PC(18:0/20:1)
PS(8:0e/11:0)	PC(27:2)
PS(13:1/14:1)	PE(41:10)
PI(22:0/22:6)	PG(41:5)
PE(35:0p)	PI(33:3/23:2)
PC(16:1/20:4)	PC(18:1/20:4)
PG(18:1/22:6)	PE(58:11)
PMe(16:0/20:4)	PC(16:0/18:2)
dMePE(42:11)	PC(19:4/18:3)
MG(23:5)	PS(26:0/22:4)
PC(38:2)	PE(8:0/15:2)
PE(4:0/17:3)	PS(39:6)
LPC(18:0)	PE(25:0/18:3)
PG(10:0e/23:0)	PE(4:0/19:5)
PS(15:1/9:0)	MG(15:0)
PA(26:4/22:6)	PE(15:0/17:3)
DGDG(42:14)	PI(46:2)
DG(4:0/20:5)	LPS(13:0)
PE(41:1p)	PS(17:0/12:0)
PA(28:5/22:6)	PE(30:4/9:0)
TG(12:0/17:3/22:6)	LPC(20:4)
PG(22:4/22:6)	LPC(17:0)
PS(27:1/12:0)	PS(4:0/21:4)
PI(37:7)	LPC(18:2)
DG(48:10)	PE(44:11)
PS(29:3/12:0)	PIP3(30:2)
PE(18:3/17:3)	PS(49:3)
PE(18:2p/13:1)	PE(41:0p)
DGDG(27:0/28:8)	PE(42:3)
PE(16:1/23:0)	PS(14:0e/8:0)
PS(25:5/22:6)	CerG2(d13:0/18:0plus2O)
	TG(55:7e)
	PC(18:2p/24:7)
	TG(4:0/10:0/19:2)
	PS(49:2)
	PE(12:0/23:6)
	PG(32:4)
