# Supplementary material for: Ocimum sanctum Alters the Lipid Landscape of the Brain Cortex and Plasma to Ameliorate the Effect of Photothrombotic Stroke in a Mouse Model
Source: Life (Basel). 2023 Sep 7;13(9):1877. doi: 10.3390/life13091877 (PMC10533110; doi:10.3390/life13091877)
Supplement: Supplementary file 1 [file life-13-01877-s001.zip › Tables - Copy/Supplementary Table 11.xlsx]

## Sheet: Supplementary Table 11
Supplementary Table 11: Venny of upregulated lipid species of brain and plasma between PTL group and PTL+Ibuprofen group.
Upregulated Brain PTL vs PTL+Ibuprofen	Upregulated Plasma PTL vs PTL+Ibuprofen	Common Upregulated brain PTL vs PTL+Ibuprofen and Plasma PTL vs PTL+Ibuprofen
LPE(18:1p)	PE(41:1)	PE(4:0/14:1)
PE(20:0/14:1)	PE(15:1/13:0)	PC(28:6/12:0)
CerG1(d22:1/19:1)	PE(10:0p/12:0)	CerG2(d13:0/18:0plus2O)
TG(4:0/8:0/23:6)	PC(19:5/21:3)	DG(4:0/13:1)
PS(31:4/9:0)	PE(22:3)	LPG(16:0p)
PS(36:5)	PE(15:2/18:1)	PE(14:1/14:1)
PS(35:0)	DGDG(43:10)	PE(39:4e)
PE(16:0/22:6)	LPS(14:0e)	PC(16:0/22:6)
MG(21:5)	PIP(43:2)	MG(30:3)
PS(17:0/12:0)	PI(6:0/14:1)	PC(18:1/20:4)
PE(16:0p/20:4)	PS(18:0/19:5)	PE(8:0e/11:0)
PE(16:0e/18:0)	LdMePE(14:0)
LPI(24:4)	PC(38:6)
PC(40:6)	PE(40:4)
PC(25:6/14:1)	PS(41:4)
PE(18:0p/21:3)	PG(35:0/19:3)
CerG2GNAc1(d32:1)	PC(17:4/21:2)
TG(6:0/10:0/19:5)	SM(d16:1/18:1)
PE(16:0p/22:4)	PC(18:0/20:4)
PE(28:0e)	PE(20:1)
PE(4:0/21:3)	PS(46:4)
PE(59:3)	DG(4:0/11:0)
PIP(57:0)	PC(18:2p/24:7)
PE(33:1p)	PC(19:4/18:3)
PE(35:6)	PS(15:0/20:2)
PC(28:6/10:0)	PC(24:6/14:1)
PE(18:0/20:0)	PS(17:0/13:1)
PI(37:3)	PE(45:10)
PG(18:0/20:4)	PC(12:0/18:2)
PC(15:1/21:3)	DG(8:0/20:2)
dMePE(43:10)	PE(40:2)
TG(29:4/8:0/21:5)	PC(38:4)
PG(14:0p/16:1)	PE(4:0/18:3)
PI(26:6/16:0)	PE(17:3/24:7)
PA(26:6/18:1)	PS(12:0/24:0)
PG(10:0e/23:0)	PE(35:4)
PC(17:3/23:6)	PE(35:0)
PE(38:1)	PIP3(8:0p/16:1)
PG(43:9)	PE(35:5)
PC(16:1p/21:3)	PE(34:6e)
PC(58:6)	PMe(19:2)
PE(18:0/20:1)	PE(14:0/14:1)
PS(29:4/12:0)	PIP3(30:5e)
PI(26:2/11:0)	PE(48:9)
TG(14:0p/13:0/19:4)	PE(30:5p)
PE(4:0/15:1)	PE(42:2)
PC(19:5/14:1)	PS(17:4/8:0)
PE(47:1)	PG(48:7)
PG(4:0/21:1)	PE(12:0/21:3)
PE(34:7)	LPI(20:4)
TG(20:5/14:1/22:4)	PC(16:0/18:2)
TG(51:6e)	PE(25:5)
dMePE(18:1/14:0)	PE(38:3)
PE(16:0/22:4)	PS(49:3)
PS(4:0/19:3)	PE(29:5p)
SM(d44:7)	PG(4:0/15:0)
PE(16:1/21:0)	PE(28:4/21:1)
DGDG(41:8)	PE(6:0/12:0)
PS(40:6p)	PC(44:6e)
PE(18:0p/24:1)	MGMG(18:2)
PE(14:0e/23:5)	PS(27:0)
PE(10:0/17:2)	PC(18:0/20:1)
PE(23:2)	PC(35:3)
FA(20:4)	PC(16:0/20:3)
PI(4:0/11:0)	PE(43:4)
PG(18:1/18:1)	PE(39:8)
PE(18:2p/17:0)	PE(25:3p)
PC(17:0)	TG(6:0/9:0/20:5)
PE(18:2p/14:1)	PE(54:4)
PIP2(27:5/17:2)	LPG(15:2)
PI(18:0/19:0)	PIP2(28:1)
PC(20:3/20:4)	PC(34:4)
PC(16:0/20:4)	PE(10:0p/13:0)
PG(32:3)	PC(26:6/12:0)
MGDG(36:4)	PS(26:0/22:4)
PS(32:2e)	PS(49:2)
PE(16:0p/19:0)	PG(26:5/8:0)
DGDG(55:17)	PS(29:0/8:0)
PE(28:1/8:0)	PE(39:6e)
PE(37:1)	PE(36:1p)
PE(26:1/15:0)	PC(19:5/21:2)
PC(27:6/17:3)	CL(63:4)
PE(15:1/18:1)	PC(36:8)
PE(50:1)
PC(8:0e/8:0)
PG(38:2)
PC(10:0/22:2)
PE(18:1p/20:3)
PE(10:0e/21:4)
PC(4:0/11:0)
PG(18:1/22:6)
PS(6:0/24:2)
PC(32:4)
PI(37:7)
PE(18:3/13:0)
PE(8:0p/19:4)
PE(33:4/16:1)
PG(19:4/17:3)
PE(8:0p/19:3)
PE(27:4/12:0)
PC(38:7)
dMePE(38:6p)
TG(19:3/19:5/20:5)
PC(36:3p)
PG(21:2/23:3)
PA(31:5/22:6)
PE(8:0e/20:5)
PE(57:9)
DG(20:0)
PE(38:5e)
PI(8:0/23:1)
TG(18:4/19:0/21:5)
PG(6:0/17:1)
PE(16:0e/22:4)
PI(15:0/22:0)
PG(18:0/15:2)
PE(18:2/20:4)
PE(47:9)
PE(35:2p)
PE(8:0e/23:5)
PS(18:0/16:1)
PI(16:1/22:4)
PE(30:2/24:7)
dMePE(42:11)
PE(49:4)
PE(42:7e)
LPE(18:2)
PC(44:10)
PE(18:1/20:4)
CerG2(d13:0/18:1plusO)
TG(55:13)
PE(43:10)
DGDG(37:10)
PE(43:6p)
MG(30:4)
SM(d37:4)
PE(18:1p/23:5)
PC(61:2)
PG(33:1)
CerP(d37:4)
PE(18:3/17:3)
PG(30:5)
DG(48:8)
PE(18:1p/22:6)
PE(10:0e/9:0)
PE(8:0p/21:3)
LPE(24:4)
PE(16:1/23:1)
LPC(10:0e)
TG(12:0e/15:2/17:3)
PS(10:0p/15:2)
PG(22:4/22:6)
PE(19:0/16:2)
PE(6:0/17:1)
PS(33:0)
PE(18:1p/22:4)
PE(14:0p/20:1)
PS(16:0e/20:4)
PE(18:1/22:6)
PE(44:3p)
MGDG(40:11)
PC(31:0)
PG(33:1/23:0)
LPC(20:4)
CerG1(d13:0/28:1)
TG(4:0/16:0/24:2)
PE(25:0e)
PE(8:0p/23:3)
PE(8:0p/11:0)
MGMG(14:2)
TG(16:1/20:2/24:1)
PS(4:0/17:0)
PE(14:0e/18:0)
CerG2(d33:2)
TG(59:10e)
PE(38:5)
PE(28:1/9:0)
PI(24:4/18:1)
DG(46:4)
PE(16:0p/22:2)
PG(36:1)
PA(26:4/20:4)
PG(28:3/20:2)
PC(39:9)
PE(56:4)
PE(8:0p/20:4)
PC(28:3/14:1)
DGDG(42:9)
PS(8:0p/17:3)
PE(27:0e)
DG(42:5)
MGDG(36:6)
PS(18:0/22:4)
PE(34:3)
PE(33:6p)
PE(46:1)
PI(32:0/11:0)
PI(37:6)
PG(32:3/22:6)
LPE(16:0p)
PI(14:0e/18:2)
PC(4:0/13:1)
PG(8:0e/20:3)
LPS(22:6)
dMePE(14:0p/18:1)
PS(16:0/23:3)
PE(29:6/12:0)
PS(32:4/8:0)
PG(9:0/24:7)
PI(28:5)
PE(20:2)
PI(33:1)
PC(36:3)
PS(8:0e/21:6)
CerP(d23:0)
LPC(16:1)
SQDG(37:11)
PI(35:5)
TG(17:4/21:5/22:6)
PI(16:0/20:4)
PC(40:7)
PE(39:6)
PE(8:0e/23:4)
PS(18:0p/14:1)
DGDG(45:9)
PC(17:2/17:2)
LPE(20:3)
PE(37:6)
PE(18:4/15:0)
PS(41:5)
PG(41:10)
PG(32:6/8:0)
PI(25:1e)
DGDG(40:12)
PG(28:1/10:0)
PI(16:0/21:0)
PC(28:4/14:0)
PE(33:1/8:0)
PG(6:0/13:1)
DG(42:5e)
PS(4:0/15:1)
PE(20:0/18:1)
PS(14:0e/20:3)
DGDG(27:1/30:10)
PE(16:0p/24:6)
PE(19:0e)
PS(34:2e)
PS(14:0p/20:2)
PE(20:0e/21:2)
PE(8:0p/10:0)
PC(4:0/16:2)
TG(20:1/10:0/22:5)
PG(26:3)
SQDG(45:10)
CerP(d38:0plus2O)
PE(32:5/9:0)
PI(42:6p)
PG(17:1/16:0)
PE(29:3/20:2)
PC(16:0/16:1)
PG(31:2p)
LPS(17:0)
PE(16:1/22:1)
PE(36:4e)
PE(41:0e)
PG(16:1/21:2)
LPE(22:6)
PS(30:0/21:0)
PE(18:1p/18:1)
PS(14:1/14:1)
LdMePE(16:0)
PE(16:1/20:4)
PE(8:0/20:5)
PG(20:2/13:1)
PS(26:3/9:0)
PC(46:11)
PI(22:0/22:6)
DG(4:0/17:3)
PS(31:6/9:0)
PS(25:0/8:0)
PG(28:1/22:6)
PS(34:3e)
TG(18:3/21:0/22:6)
PG(44:5)
PG(34:3)
DG(14:1/14:1)
PC(34:5/14:0)
PA(26:2/22:6)
StE(30:6)
PE(10:0e/15:0)
PG(26:5/14:1)
PG(18:2/14:1)
PS(12:0e/22:3)
PE(51:2)
SQDG(42:9)
