# Supplementary material for: Ocimum sanctum Alters the Lipid Landscape of the Brain Cortex and Plasma to Ameliorate the Effect of Photothrombotic Stroke in a Mouse Model
Source: Life (Basel). 2023 Sep 7;13(9):1877. doi: 10.3390/life13091877 (PMC10533110; doi:10.3390/life13091877)
Supplement: Supplementary file 1 [file life-13-01877-s001.zip › Tables - Copy/Supplementary Table 12.xlsx]

## Sheet: Supplementary Table 12
Supplementary Table 12: Venny of downregulated lipid species of brain and plasma between PTL group and PTL+Ibuprofen group.
Downregulated Brain PTL vs PTL+Ibuprofen	Downregulated Plasma PTL vs PTL+Ibuprofen	Common downregulated brain PTL vs PTL+Ibuprofen and Plasma PTL vs PTL+Ibuprofen
PS(36:4e)	PS(27:0/12:0)	LPE(18:0)
PC(38:5)	PIP2(51:8)	PE(39:2)
PE(20:0e/14:1)	PS(6:0/17:3)
PE(18:2/22:6)	PA(8:0p/20:5)
PG(10:0e/9:0)	PS(8:0p/21:6)
PS(24:1/22:6)	PS(32:3/14:1)
PC(31:3p)	PG(27:1/21:5)
PS(34:1p)	PS(8:0e/21:6)
PE(37:2)	PE(20:0/14:1)
PE(6:0/15:2)	PE(34:3)
DG(28:7)	PE(18:0p/22:6)
PE(16:0p/20:3)	PI(33:3/23:2)
PI(37:0)	DG(4:0/18:2)
PI(24:4/9:0)	PG(52:0)
DG(22:2)	SM(d41:2)
TG(19:5/21:6/21:6)	PE(32:7p)
PG(33:1/10:0)	PE(4:0/16:1)
PE(14:0e/19:0)	PE(59:8)
PS(20:1/15:2)	PE(38:6)
PE(18:0/20:4)	PE(44:11)
PE(8:0p/20:5)	PE(18:0)
PE(34:0/21:0)	PC(16:1/18:2)
PE(12:0e/13:0)	PC(27:2)
PE(16:0e/10:0)	PE(29:3p)
PE(23:1p)	PI(32:2/10:0)
PI(42:5)	PIP(44:1)
PG(4:0/15:1)	PS(19:0/16:2)
dMePE(32:1p)	PG(35:4/17:1)
PE(32:7)	PE(47:4)
PE(22:6/24:7)	LPE(14:0e)
PE(16:0e/22:3)	PE(30:1e)
DG(26:2p)	PE(11:0/15:0)
LPE(18:0p)	PE(31:2p)
PS(30:3/8:0)	LPC(21:4)
PC(16:0/16:0)	PE(10:0p/8:0)
PMe(18:2p/23:1)	PE(18:2p/13:1)
DG(4:0/20:5)	PE(32:4e)
PS(42:8)	PIP(34:7p)
PI(39:3)	PE(36:3e)
PE(32:6/9:0)	PS(22:1/13:0)
PE(18:0p/20:3)	PE(38:5e)
PE(8:0e/20:4)	PS(8:0/21:0)
PI(18:1/22:1)	PE(4:0/19:5)
PC(37:1p)	CerG2(d40:4)
PG(16:0/20:1)	TG(8:0/8:0/14:1)
PC(27:1/9:0)	PI(18:2p/23:0)
PE(10:0p/19:3)	DG(17:0/17:2)
PC(18:1/22:4)	PS(29:4/12:0)
PMe(19:2)	PS(6:0/17:2)
CerP(d32:1plus2O)	PC(8:0p/9:0)
PE(37:0/13:1)	dMePE(16:0/18:1)
PG(15:0/14:1)	PE(54:0)
TG(22:6/13:0/22:6)	PG(14:1/14:1)
DG(44:5)	PE(4:0/24:7)
PE(27:5/20:5)	PG(32:4)
PC(46:13)	PE(18:1)
PG(8:0p/24:7)	PE(32:1)
PG(10:0/20:5)	PS(33:2)
PE(18:0p/22:4)	PE(33:5)
dMePE(20:4/22:6)	PE(36:4)
dMePE(34:2p)	PE(10:0p/22:6)
LPG(16:0)	PS(8:0e/9:0)
PE(16:1/17:2)	PC(15:0/21:5)
LPS(22:0)	DG(4:0/20:3)
MGDG(14:0/22:6)	PC(16:0/20:4)
PE(35:3)	PS(8:0p/8:0)
PC(34:2p)	LPG(21:4)
PI(26:0)	LPS(21:0)
LPA(21:4)	PIP2(30:6)
PE(33:3/19:0)	PS(8:0p/9:0)
PE(37:7p)	PIP3(22:1p)
PG(12:0e/11:0)	PIP(33:2p)
LPE(21:3)	PC(12:0/22:2)
PA(15:2/22:6)	PIP3(25:0p)
DGDG(23:4/30:5)	LPA(18:2)
PS(22:6/22:6)	PE(8:0p/22:4)
DG(17:1)	CerG1(d52:7)
PE(18:1p/18:0)	TG(6:0/21:6/21:6)
PE(41:1)	PC(17:0)
PE(14:0e/14:0)	PC(38:3)
PE(25:3/8:0)	PI(6:0/20:4)
PE(35:3e)	PE(42:3)
PG(38:1p)	PE(34:2p)
PG(16:0/14:0)	PE(37:0/14:0)
PE(53:3)	DG(21:3)
PC(26:6/14:1)	TG(20:0/18:3/22:5)
PE(36:8)	PE(26:0p)
PE(4:0/23:2)	PIP(46:5)
PE(18:2p/23:4)	PE(37:1)
PS(27:5/15:0)	PIP3(30:3)
PG(17:1/18:0)	PIP3(29:5)
PG(41:11)	PE(19:0e)
PE(48:1)	PI(39:5)
PS(25:1/8:0)	PS(33:1)
MGDG(45:7)	TG(18:2p/18:2/19:1)
DG(25:4)	PE(17:2/21:6)
PE(19:1/22:0)	PS(23:2)
PE(15:0/10:0)	PIP(38:1)
PA(16:0/21:2)	PE(16:2/22:6)
TG(25:6/16:2/20:2)	PE(26:6)
PE(18:2p/18:0)	PE(8:0p/21:4)
DG(37:6)	PE(10:0/18:2)
PG(32:2)	PE(17:1/21:6)
PS(29:5/15:0)	PE(38:6p)
PC(48:8)	PC(4:0/14:1)
DG(37:3/18:1)
PS(43:7)
PE(10:0p/21:3)
PS(18:0/20:4)
PE(54:6)
PE(33:0e)
PE(35:0p)
PE(40:2p)
PE(38:9)
PG(27:3/11:0)
PS(27:5/8:0)
PA(22:5/22:6)
PE(22:4/22:6)
PE(20:0p/24:7)
PG(37:4/21:0)
CerG1(d13:0/26:6)
TG(4:0/14:1/21:6)
PG(4:0/22:3)
PE(31:2/19:3)
PE(8:0e/22:4)
LPI(18:0)
PE(18:1p/22:5)
PI(44:7)
PG(9:0/24:1)
DGDG(42:14)
PA(18:4/22:6)
LPI(22:1)
PE(38:7)
PG(16:0/22:6)
PE(6:0/17:2)
PE(33:0p)
PG(15:2/23:1)
PE(26:4/15:1)
PG(31:1/9:0)
CerP(d35:3plus2O)
PE(30:2/8:0)
DG(6:0/18:3)
PE(18:4/11:0)
SM(d43:7)
PE(16:0p/20:1)
PS(17:1/11:0)
PE(28:3/13:1)
PC(33:1)
CerG1(d22:2/19:1)
TG(4:0/8:0/24:7)
DG(4:0/21:4)
PE(10:0e/22:4)
PG(8:0p/23:2)
PC(18:3/20:3)
PE(18:1/18:2)
PS(8:0p/17:2)
TG(16:1/12:0/16:2)
CerG1(d15:0/22:2)
TG(4:0/18:3/24:6)
PC(9:0/22:1)
PE(4:0/16:2)
CerG1(d18:1/24:1)
TG(4:0/23:2/24:6)
PE(20:0e/22:6)
PI(44:5)
PE(38:4e)
PE(4:0/18:0)
PE(20:0e/19:0)
CerG1(d13:0/30:6)
TG(4:0/17:3/24:7)
PE(36:1p)
PC(38:4)
PEt(16:1/14:1)
PS(39:0)
PS(16:0/18:1)
PE(20:2/13:1)
PE(15:0/17:3)
PE(50:0)
PE(16:1p/22:0)
PMe(27:3)
