# Supplementary material for: Ocimum sanctum Alters the Lipid Landscape of the Brain Cortex and Plasma to Ameliorate the Effect of Photothrombotic Stroke in a Mouse Model
Source: Life (Basel). 2023 Sep 7;13(9):1877. doi: 10.3390/life13091877 (PMC10533110; doi:10.3390/life13091877)
Supplement: Supplementary file 1 [file life-13-01877-s001.zip › Tables - Copy/Supplementary table 13.xlsx]

## Sheet: Sheet1
Supplementary table 13:- Phytoconstituents in the Tulsi extract.
Name	Molecular Weight	RT [min]	Area (Max.)
Aesculin(Esculin)	340.079	8.455	512221
alpha-Curcumene	202.172	9.761	1.6621e+06
Coumarin	146.036	12.925	1.09787e+06
p-Cymene	134.109	8.302	550530
Ursolicacid	456.36	14.523	1.66603e+06
(-)-alpha-Cedrene	204.187	14.934	464984
(-)-bisdechlorogeodin	330.074	9.685	2.71744e+07
(-)-Jasmonicacid	210.125	9.715	283802
(-)-Maackiain	284.068	10.892	5.98429e+06
(-)-Medicocarpin	432.141	11.193	279471
(-)-MenthylO-beta-D-glucoside	318.204	9.17	378416
(-)-Salsoline	193.109	10.507	356413
(-)-Sophorol	300.063	9.556	3.23235e+06
(-)-Usnicacid	344.089	10.761	1.07434e+08
(+)-Gallocatechin	306.075	2.506	305444
(+)-pinoresinol	358.141	10.459	241743
(+/-)-5-[(tert-Butylamino)-2'-hydroxypropoxy]-1_2_3_4-tetrahydro-1-naphthol	293.198	11.501	229207
(+/-)-6-Hydroxy-3-oxo-alpha-ionol	224.141	6.913	2.80917e+06
(1R_2S)-1-Hydroxypropane-1_2_3-tricarboxylate	192.026	1.108	3.25775e+07
(1R_6R)-6-Hydroxy-2-succinylcyclohexa-2_4-diene-1-carboxylate	240.063	1.25	933858
(1S_3R_4S)-3_4-Dihydroxycyclohexane-1-carboxylate	160.073	1.377	1.53079e+06
(2E_6E)-(10R_11S)-10_11-Epoxy-3_7_11-trimethyltrideca-2_6-dienoicacid	266.188	11.706	931673
(2R_3S)-2_3-Dimethylmalate	162.053	1.427	5.29749e+06
(2R_3S)-3-Isopropylmalate	176.068	2.142	9.65057e+06
(2S)-2-{[1-(R)-Carboxyethyl]amino}pentanoate	189.099	1.22	2.62873e+06
(2S)-2-Isopropyl-3-oxosuccinate	174.052	1.175	1.4505e+06
(2S_3R)-3-Hydroxybutane-1_2_3-tricarboxylate	206.042	1.179	742201
(2S_3S)-2-Hydroxytridecane-1_2_3-tricarboxylate	332.183	8.28	2.83033e+06
(3R)-beta-Leucine	131.094	1.277	5.31319e+07
(4R)-albaflavenol	220.182	9.728	1.56638e+06
(4S)-4_6-Dihydroxy-2_5-dioxohexanoate	176.031	8.134	403082
(5Z_13E)-6_9alpha-Epoxy-11alpha-hydroxy-15-oxoprosta-5_13-dienoate	350.209	11.807	117274
(5Z_9E_14Z)-(8xi_11R_12S)-11_12-Epoxy-8-hydroxyicosa-5_9_14-trienoicacid	336.229	12.414	282242
(5Z_9E_14Z)-(8xi_11xi_12S)-8_11_12-Trihydroxyicosa-5_9_14-trienoate	354.24	12.556	1.24817e+06
(6aR_11aR)-3_9-Dihydroxypterocarpan	256.073	7.569	124425
(6Z)-Octadecenoicacid	282.255	15.716	595296
(7S_8S)-DiHODE	312.23	11.446	2.45257e+07
(9S_10S)-9_10-Dihydroxyoctadecanoate	316.261	11.267	200351
(9Z)-(13S)-12_13-Epoxyoctadeca-9_11-dienoicacid	294.219	12.497	4.49404e+07
(9Z_15Z)-(13S)-12_13-Epoxyoctadeca-9_11_15-trienoicacid	292.203	9.838	5.24031e+06
(E)-2-(Methoxycarbonylmethyl)butenedioate	188.031	1.21	1.16709e+06
(E)-4-hydroxyphenylacetaldehydeoxime	151.063	6.819	283579
(R)-10-Hydroxystearate	300.266	15.2	3.23928e+06
(R)-2-Hydroxyglutarate	148.037	0.973	77681.8
(R)-3-((R)-3-Hydroxybutanoyloxy)butanoate	190.083	6.945	1.82653e+07
(R)-3-(4-Hydroxyphenyl)lactate	182.057	2.316	7.71387e+06
(R)-5-Phosphomevalonate	228.04	0.965	1.27242e+06
(R)-Lactate	90.0321	1.39	1.05545e+06
(R)-Prunasin	295.105	6.963	120506
(S)-Abscisicacid	264.136	8.928	413889
(S)-cis-N-methylstylopine	337.131	8.759	3.08727e+06
[6]-Gingerol	294.182	12.436	1.58018e+06
[FA(18:0)]12R_13S-epoxy-9Z-octadecenoicacid	296.235	12.942	6.90008e+06
[FA(18:1)]9Z-Octadecen-12-ynoicacid	278.224	14.565	3.96325e+06
[FA(18:2)]9Z_11E-octadecadienoicacid	280.24	15.114	1.53708e+06
[FA(18:3)]13S-hydroperoxy-9Z_11E_14Z-octadecatrienoicacid	310.214	11.334	8.24931e+06
[FA(18:4)]6Z_9Z_12Z_15Z-octadecatetraenoicacid	276.208	12.492	2.77117e+06
[FA(20:4)]5Z_8Z_11Z_14Z-eicosatetraenoicacid	304.24	11.486	197198
[FAamino(5:0)]2S-amino-pentanoicacid	117.079	0.998	1.70356e+07
[FAhydroxy(18:0)]12_13-dihydroxy-9Z-octadecenoicacid	314.245	11.977	2.08044e+06
[FAhydroxy(20:4)]5S-hydroxy-12-keto-6Z_8E_10E_14Z-eicosatetraenoicacid	334.214	12.797	326791
[FAhydroxy(22:0)]13-hydroxy-docosanoicacid	356.329	17.328	211250
[FAhydroxy(4:0)]N-(3S-hydroxy-butanoyl)-homoserinelactone	187.084	1.91	1.40081e+06
[FAoxo(12:0)]12-oxo-10E-dodecenoicacid	212.141	9.831	1.74903e+06
[FAoxo_amino(6:0)]3-oxo-5S-amino-hexanoicacid	145.074	1.233	1.88909e+08
[FAoxo_trihydrox]6-oxo-9S_11R_15S-trihydroxy-13E-prostenoicacid	370.235	11.446	2.06567e+06
[FAtrihydroxy(18:0)]9_10_13-trihydroxy-11-octadecenoicacid	330.24	10.138	1.96921e+07
[PK]7-O-Methylsterigmatocystin	338.079	9.228	128330
[PK]Chrysophanicacid9-anthrone	240.078	9.343	293176
[PK]Lecanoricacid	318.074	7.863	215304
[ST(3:0)]ergosta-5_7_22E-trien-3beta-ol	396.338	15.808	139701
[SThydrox]3alpha_6alpha-Dihydroxy-5beta-cholan-24-oicAcid	392.292	12.268	1.94775e+08
[SThydrox]3beta_16alpha-dihydroxy-5-androsten-17-one	304.203	12.05	172385
[STtrihydrox]3alpha_11beta_21-5alpha-trihydroxy-pregnane-20-one	350.245	11.994	3.89329e+06
1-(3_4-dimethoxylphenyl)ethane-1_2-diol	198.089	8.293	834524
1-(4-Hydroxyphenyl)-2-aminoethanol	153.079	1.128	1.32811e+06
1-(beta-D-Ribofuranosyl)-1_4-dihydronicotinamide	256.105	1.526	4.73893e+06
1-(Carboxymethyl)cyclohexanecarboxylic acid	186.089	6.658	359493
1_3_6_8-Naphthalenetetrol	192.041	5.59	1.09749e+06
10_16-Dihydroxyhexadecanoicacid	288.23	10.293	1.0756e+07
10-Formyldihydrofolate	471.152	8.522	825104
10-hydroxydecanoicacid	188.14	10.603	657645
10-Oxodecanoate	186.125	8.12	306753
11beta_21-Dihydroxy-5beta-pregnane-3_20-dione	348.229	11.194	1.31223e+06
12α,13α-Dihydroxyfumitremorgin C	411.178	8.92	111088
16-alpha-Hydroxypregnenolone	332.234	10.292	232408
17a-Estradiol	272.177	11.48	132556
1-Amino-1-deoxy-scyllo-inositol	179.079	0.956	964500
1-Carbapen-2-em-3-carboxylicacid	153.042	4.132	6.50879e+07
1-Linoleoylglycerophosphocholine	519.331	13.544	780594
1-Methylpyrrolinium	83.0737	1.021	288772
1-O-Sinapoyl-beta-D-glucose	386.121	6.8	262735
1-Palmitoylglycerophosphocholine	495.331	14.412	2.39907e+06
2,5-Dihydroxybenzoate 2-O-β-D-glucoside	316.079	1.459	4.63396e+06
2_3_5-Trihydroxytoluene	140.047	2.645	750891
2_4_6/3_5-Pentahydroxycyclohexanone	178.047	0.957	1.19946e+07
2'_4'-Dihydroxyacetophenone	152.047	6.973	322485
2_4-Dihydroxybenzoicacid	154.027	1.949	340301
2_5_6-Trihydroxy-5_6-dihydroquinoline	179.058	1.276	1.76203e+06
2_5-Diamino-6-(5'-phosphoribosylamino)-4-pyrimidineone	353.075	1.413	2.43649e+06
2_5-Dihydroxybenzaldehyde	138.032	2.92	466927
2_5-Dihydroxypyridine	111.032	1.394	5.78191e+06
2_6-Dioxo-6-phenylhexanoate	220.073	11.139	191287
2_6-Di-tert-butylbenzoquinone	220.146	11.733	324808
2'_7-Dihydroxy-4'_5'-methylenedioxyisoflavone	298.048	10.866	215378
2-Acetyl-6-(3-acetyl-2_4_6-trihydroxy-5-methylphenyl)-3-hydroxy-6-methyl-2_4-cyclohexadien-1-one	346.105	7.9	577529
2-Aminoacetophenone;O-Acetylaniline	135.068	5.294	459806
2-Aminomuconate	157.038	1.03	137377
2-Carboxy-2_3-dihydro-5_6-dihydroxyindole	195.052	1.301	522415
2-Carboxy-D-arabinitol	196.058	0.981	5.30598e+06
2'-Deoxymugineicacid	304.127	1.128	329269
2-Dimethylallyl-(6aS_11aS)-3_6a_9-trihydroxypterocarpan	340.131	11.183	249797
2'-Hydroxy 3,6,7,4'-tetramethylquercetagetin	390.095	7.888	198154
2-Hydroxy-2-methylbutyronitrile	99.0687	1.78	9.7406e+06
2-Hydroxy-3-(4-hydroxyphenyl)propenoate	180.042	8.117	1.38475e+06
2-Hydroxy-3-carboxy-6-oxo-7-methylocta-2,4-dienoate	228.063	2.565	417206
2'-Hydroxydaidzein	270.053	9.385	2.11353e+07
2'-Hydroxygenistein	286.047	8.841	2.97491e+07
2-Hydroxymethylserine	135.053	0.987	3.36794e+06
2-Hydroxypyridine	95.0374	1.02	4.78698e+06
2-Methyl-3-hydroxy-5-formylpyridine-4-carboxylate	181.037	6.488	547217
2-Methyl-4-chlorophenoxyacetic acid (MCPA)	200.023	10.256	582946
2-Methylhippuricacid	193.074	5.983	2.12817e+06
2-MethylpropanalO-methyloxime	101.084	2.322	3.02521e+06
2-Methylpropanoylphosphate	168.018	0.998	3.68983e+06
2-oxo-1_2-dihydroquinoline-4-carboxylate	189.042	3.451	2.8975e+06
2-Oxo-delta3-4_5_5-trimethylcyclopentenylacetate	182.094	4.516	1.22457e+06
2-Oxooctadecanoicacid	298.25	11.714	5.3108e+06
2-Oxophytanate	326.282	15.378	108259
2-Phytyl-1_4-naphthoquinone	436.333	9.841	114421
2-Succinylbenzoate	222.052	5.978	1.3849e+06
3-(2-Hydroxyphenyl)propanoate	166.062	7.423	505542
3-(3_4-Dihydroxyphenyl)lactate	198.052	1.508	2.09489e+08
3,15-Acetyldeoxynivalenol	380.147	10.113	141595
3,4-dihydroxybenzenesulfonic acid	189.993	2.607	809838
3,4-EDMA	207.126	4.019	386189
3,6,7,2',4'-Pentamethylquercetagetin	404.111	8.726	231141
3,6,7,3',4'-Pentamethylquercetagetin	388.115	11.597	2.5776e+06
3,7,3',4'-Tetramethylquercetin	358.104	12.047	2.67492e+07
3,7,4'-Trimethylquercetagetin 3'-O-β-D-glucoside	522.137	7.711	256334
3-[(1-Carboxyvinyl)oxy]benzoate	208.036	3.017	2.00766e+06
3_3'_4'_5_7-Pentahydroxy-8-methoxyflavone	332.053	7.778	73893.2
3'_4'_5_6-Tetrahydroxy-3_7-dimethoxyflavone	346.069	9.129	179767
3'_4'_5-Trihydroxy-3_6_7-trimethoxyflavone	360.084	8.168	6.96325e+07
3_4-Dihydroxy-2-butanone4-phosphate	184.013	0.949	2.83074e+06
3_4-Dihydroxy-L-phenylalanine(L-Dopa)	197.068	1.191	7.6942e+06
3_4-Dihydroxymandelaldehyde	168.042	3.642	376733
3_4-Dihydroxymandelate	184.036	1.322	584274
3_4-Dihydroxyphthalate	198.016	1.735	2.79174e+06
3_4-Dimethoxycinnamicacid	208.073	9.864	4.07054e+06
3_4-Dimethoxyphenethylamine	181.11	1.141	572776
3_5-Dihydroxy-phenylglycine	183.052	1.206	3.1344e+06
3_5-Dimethoxy-4-hydroxycinnamicacid;Sinapicacid	224.068	7.46	2.35985e+06
3-Acetyl T-2 toxin	508.23	10.825	145284
3alpha_11beta-Dihydroxy-5alpha-androstane-17-one	306.219	11.02	242391
3alpha_7alpha_12beta-Trihydroxy-5beta-cholanate	408.287	10.963	418940
3-Amino-3-(4-hydroxyphenyl)propanoate	181.074	1.015	8.73808e+06
3-Dehydrocarnitine	159.089	2.566	1.28778e+07
3-Dehydroxycarnitine	145.11	0.992	2.55681e+06
3-Dimethylallyl-4-hydroxyphenylpyruvate	248.104	7.904	320570
3-Hydroxy-2_6-dimethyl-5-methylene-heptanoyl-CoA	935.227	8.283	191798
3-hydroxy-2-methyl-1H-quinolin-4-one	175.063	1.673	1.36817e+06
3-Hydroxy-2-methyl-4-pyrone	126.032	2.551	4.56712e+06
3'-hydroxyacetophenone;3-ACETYLPHENOL	136.052	8.523	319366
3-Hydroxyaminophenol	125.048	1.025	1.1853e+07
3-Hydroxycotinine(3HC)	192.09	6.513	224813
3-Hydroxypicolinicacid	139.027	1.116	1.47758e+07
3-Methoxy-4-hydroxyphenylethyleneglycol	184.073	7.519	94440.5
3-Methoxy-4-hydroxyphenylglycolglucuronide	360.105	6.969	119666
3-Methyldioxyindole	163.063	1.174	2.15359e+06
3-Oxo-5beta-cholanate	374.281	12.349	2.03643e+06
3-Oxododecanoicacid	214.157	10.179	596995
3-Oxoglycyrrhetinate	468.323	9.815	447722
4-Acetylnivalenol	354.131	9.362	922955
4-Coumarylalcohol(4-Hydroxycoumarin)	162.031	8.141	2.27739e+06
4-Dodecylbenzenesulfonic acid	326.191	20.251	4.49049e+06
4-Guanidinobutanal	129.09	0.99	758214
4-Guanidinobutanoate	145.085	0.973	5.61726e+06
4-Hydroxycinnamoylmethane	162.068	12.933	254627
4-Hydroxymethylphenylhydrazine	138.079	2.339	775195
4'-Methyl-N-methylhexanophenone	219.162	8.789	699116
4-Methylumbelliferylacetate	218.057	9.036	524208
4-Quinolinecarboxylicacid	173.047	1.25	541164
5-(4-Acetoxybut-1-ynyl)-2_2'-bithiophene	276.027	6.707	138740
5_8_13_13a-Tetrahydrocolumbamine	341.162	6.778	4.53015e+06
5-alpha-THDOC	334.25	12.893	5.72956e+06
5D-5-O-Methyl-2_3_5/4_6-pentahydroxycyclohexanone	192.063	0.992	1.17273e+07
5-Hydroxyconiferaldehyde	194.057	8.277	2.7949e+06
5-Hydroxyconiferylalcohol	196.073	5.566	536313
5-Methoxyindoleacetate	205.074	1.177	959643
5'-O-beta-D-Glucosylpyridoxine	331.127	1.754	861590
5-O-Caffeoylshikimicacid	336.084	7.224	244131
5''-Phosphoribostamycin	534.195	7.913	205774
6-Acetyl-D-glucose	222.073	1.073	701949
6-Amino-6-deoxyfutalosine	413.132	1.747	804607
6-Demethylsterigmatocystin	310.048	8.604	221231
6-Hexanoyl-D-erythro-sphingosine	397.354	16.527	124368
6-O-(beta-D-Xylopyranosyl)-beta-D-glucopyranose	312.106	0.959	280617
7_8-Dihydroxycoumarin	178.026	4.369	1.9684e+07
7-Hydroxy-2'_4'_5'-trimethoxyisoflavone	328.094	11.688	6.36845e+07
7-Methylguanosine	298.116	2.129	1.7252e+06
7-Methylxanthosine	299.1	6.397	348540
7-O-Methylluteone	368.126	11.259	84970.3
8-Amino-7-oxononanoate	187.12	1.173	4.78991e+06
8-Demethylnovobiocic acid	381.121	9.368	605197
8'-Hydroxyabscisate	280.13	11.79	424554
9_12-Dioxododecanoicacid	228.136	9.941	6.98775e+06
9-Oxononanoicacid	172.11	9.783	398377
a Jasmonoyl-leucine	323.209	10.617	290330
a Jasmonoyl-phenylalanine	357.193	12.916	140454
Acetonecyanohydrin	85.0532	1.257	1.44129e+08
Acetyl-L-carnitine	203.115	2.791	5.27599e+07
Acetyl-N-formyl-5-methoxykynurenamine	264.11	6.989	580415
Adenine	135.054	1.012	3.32026e+06
Adenosine	267.096	1.094	4.22662e+06
Adenosine2'-phosphate	347.063	1.05	348996
Afrormosin	298.083	12.412	890565
Ala-Tyr(Alanyltyrosine)	252.11	1.083	4.84816e+06
alpha-Ribazole	278.126	7.45	306703
alpha-Santonin	246.125	8.932	218450
Amiloride	229.048	1.788	1.34537e+06
Apigenin7-O-[beta-D-apiosyl-(1->2)-beta-D-glucoside]	564.148	7.128	107850
Apigenin7-O-beta-D-glucoside	432.105	7.555	3.01397e+06
ArachidoylEthanolamide	355.344	12.679	610650
Arenediol	112.053	2.859	1.48276e+06
Atrazine	215.094	1.869	4.4571e+06
Atropine	289.167	6.832	499604
Aureusidin6-O-glucoside	448.1	7.334	1.89574e+06
Azelaicacid	188.104	8.263	1.57528e+07
Baicalin;7-D-Glucuronicacid-5_6-dihydroxyflavone	446.084	8.093	2.73192e+07
Barbaloin	418.126	8.696	733458
Benzoyl-β-D-glucopyranose	284.089	7.885	286497
Benzyl(2R_3S)-2-methyl-3-hydroxybutanoate	208.11	6.72	1.12626e+06
Benzyl2-methyl-3-oxobutanoate	206.094	10.685	2.99545e+06
Betaxanthin	360.131	7.699	676540
BiochaninA-beta-D-glucoside	446.121	8.268	424434
Bis(2-ethylhexyl)phthalate	390.276	16.381	423691
Bisdemethoxycurcumin	308.104	12.046	112919
Boldenone undecylenate	452.328	10.471	434388
Butanal	72.0573	1.255	487625
Capsidiol	236.177	9.901	3.64082e+06
Carbamate	61.0165	0.721	1.03185e+07
Castasterone	464.35	16.024	101260
Cerulenin	223.12	1.547	570885
Chenodeoxyglycocholate	449.314	11.265	356722
Chicoricacid	474.079	7.337	3.7637e+06
Chitobiose	424.171	7.868	122384
Choline	103.1	0.939	2.78468e+08
Chorismate	226.047	2.225	186533
Chrysosplenetin	374.099	10.855	6.0015e+06
citreoviridin	402.204	11.455	98394.9
Colchicine	399.167	8.956	608612
Coniferin	342.131	8.404	1.95066e+06
Corrinoid	306.183	11.088	1.35315e+06
Cortol	368.256	12.677	1.41235e+06
Cortolone	366.24	13.89	817962
Coumestrol	268.037	9.071	294750
CucurbitacinF	518.324	10.804	241791
Cuminaldehyde	148.089	8.993	186441
Cyanidin3-O-rutinoside	594.158	6.808	1.14625e+07
Cytidine;1-beta-delta-Ribofuranosyl-Cytosine	243.085	0.98	272334
D-(-)-Erythrose;L-Threose	120.042	0.948	252144
D-Arabinonate	166.047	0.976	1.27482e+07
DeaminohydroxyblasticidinS	423.188	8.649	615192
Deoxyadenosinemonophosphate	331.069	9.139	371033
Deoxynivalenol	296.126	6.86	109634
Dethiobiotin	214.131	1.061	586567
D-Iditol	182.078	1.065	1.89389e+06
Diethyl(2R_3R)-2-methyl-3-hydroxysuccinate	204.099	7.413	1.3824e+06
dihydrocapsaicin	307.214	9.621	1.63183e+06
Dihydrokalafungin	302.079	7.985	468238
Dihydrophaseicacid	282.147	6.83	488303
Dimethyl cyclohexane-1,4-dicarboxylate	200.104	7.898	854357
Dimethylbenzimidazole	146.084	1.49	1.0511e+07
Dimetridazole	141.054	2.83	1.94067e+06
Discadenine	304.163	5.971	90836
Dodecanedioicacid	230.151	10.22	1.25803e+06
Dodecyl sulfate	266.155	14.534	3.98099e+08
Dolichylb-D-glucosylphosphate	466.233	11.336	249615
D-Phenylalanine	165.079	1.564	1.55979e+07
D-Pipecolicacid	129.079	1.563	2.02451e+07
dTDP-N-monodesmethyl-α-D-forosamine	529.121	8.258	169410
Ecgoninemethylester	199.121	5.742	284867
Ellagicacid	302.006	7.361	265333
Esketamine	237.092	6.919	94604.6
Eugenolmethylether	178.099	7.936	267075
Formononetin	268.073	9.151	1.45495e+06
futalosine	413.11	7.754	86031.4
Gabaculine	139.063	1.571	871192
Geranylgeraniol	290.26	10.644	185730
Ggamma-L-Glutamyl-L-glutamicacid	276.097	0.786	289550
GibberellinA19	362.173	9.961	172629
GibberellinA20	332.162	10.69	347955
GibberellinA37openlactone	364.189	9.012	263558
GibberellinA51-catabolite	330.146	8.039	190442
Glycerophosphoglycerol	246.05	1.607	861032
Glycocholicacid	465.308	10.241	605136
Hercynine	198.125	7.184	332637
Hexadecanedioicacid;Thapsicacid	286.214	10.497	596652
Hexadecanoicacid	256.24	15.585	439129
Hexanoylglycine	173.105	4.842	2.67698e+06
Homo-anatoxin	179.131	10.995	183541
Homoferreirin	316.095	9.641	147364
Imipramine	280.193	10.215	8.28095e+06
Indole;1-Benzazole	117.058	12.224	827953
Indole-3-acetyl-L-leucine	288.147	8.035	224305
Indole-3-ethanol	161.084	6.758	89397.6
Indole-3-pyruvicacid	203.058	3.787	319028
Isoscoparine	462.115	8.228	188397
Isotrichodiol	252.172	10.904	3.46236e+06
Ketoprofenglucuronide	430.126	8.626	211605
Kievitone	356.126	11.467	214465
L-2-Hydroxyphytanate	328.298	16.476	358848
L-2-Methyltryptophan	218.106	1.026	5.5317e+06
L-Argininephosphate	254.079	6.168	7.82902e+06
Lariciresinol	360.156	8.654	226322
L-Arogenate	227.079	1.002	204827
Leupeptin	426.297	13.49	1.14467e+07
L-gamma-Glutamyl-L-hypoglycin	270.122	2.821	305543
L-Hypoglycin	141.079	1.917	4.04664e+06
Lidocaine	234.173	6.374	147127
Limonene-1_2-diol	170.13	8.264	3.18405e+06
Linamarin	247.105	1.191	1.74665e+06
L-Octanoylcarnitine	287.209	8.442	379646
Loganate	376.137	6.762	668483
Loganin	390.153	7.029	337496
L-Tyrosinemethylester	195.089	1.796	4.62896e+06
Luteolin7-O-glucuronide	462.079	7.647	1.53217e+07
Malvidin	366.05	11.663	149829
Miraxanthin-V	346.116	6.23	346150
Monobutyl phthalate	222.089	9.871	1.4938e+07
MycobactinS	827.507	8.512	466734
Mycothiol	486.151	6.717	136414
Myristyl sulfate	294.186	19.769	9.02725e+07
N-(3-Oxododecanoyl)homoserinelactone	297.194	9.654	70938
N(alpha)-Benzyloxycarbonyl-L-leucine	265.131	2.46	1.9789e+06
N-[2-Hydroxy-3-(4-methoxyphenoxy)propyl]cyclobutanecarboxamide	279.147	11.693	143353
N_N-Dimethylsphing-4-enine	327.313	12.658	67769.5
N2-Acetyl-L-aminoadipate	203.079	1.167	1.05531e+06
N4-Phosphoagmatine	210.089	5.933	268636
N5-Ethyl-L-glutamine	174.1	0.999	6.94289e+06
N-Acetyl-5-methoxykynurenamine	236.116	6.813	996203
N-acetyl-DL-tryptophan	246.1	7.639	675374
N-Acetyl-L-2-amino-6-oxopimelate	231.075	3.934	1.09517e+06
N-Acetyl-L-glutamate5-semialdehyde	173.068	1.209	1.39294e+06
N-Acetyl-L-phenylalanine	207.089	7.392	1.34674e+06
N-Acetyl-L-tyrosine	223.084	1.068	794343
N-Acetylneuraminicacid(NeuAc)	309.106	0.931	842222
N-Butyryl-L-homoserinelactone	171.089	3.061	2.85812e+07
N-D-Glucosylarylamine	255.111	6.053	483257
N-Feruloylglycine	251.079	5.902	1.00181e+06
N-Feruloyltyramine	313.131	8.694	687345
Nicotinamide	122.048	1.11	3.13494e+06
Nicotinicacid	123.032	1.066	1.09652e+06
Nivalenol	312.121	8.251	2.20207e+07
N-Methylphenylethanolamine	151.099	1.943	770061
NNK(carcinogen)	207.1	2.651	3.75273e+06
Nobiletin	402.13	10.865	311843
Norepinephrine(Noradrenaline)	169.074	1.028	1.1722e+06
Norharman	168.069	6.436	800240
N-Succinyl-LL-2_6-diaminoheptanedioate	290.112	8.837	677876
Octadecanoicacid	284.271	16.319	106737
Octanoylglucuronide	320.147	6.613	352502
Octylaldehyde	128.12	7.191	472865
O-methylandrocymbine	385.188	12.778	154026
Palmatine	351.146	9.09	4.40828e+06
Pantothenicacid(VitaminB5)	219.11	3.491	411518
p-Coumaroylquinicacid	338.1	6.521	322046
p-cresolsulfatepotassium;p-Cresolsulfate	188.014	6.869	3.95247e+06
Phaseolicacid	296.053	3.54	9.16474e+06
Phaseollidinhydrate	342.147	11.681	123669
Phenethylamineglucuronide	297.121	9.351	284092
Phenylacetaldehyde	120.058	14.16	1.53291e+06
Phlorizin	436.137	7.649	156664
Phytosphingosine;D-Ribo-2-amino-1_3_4-Octadecanetriol	317.292	11.949	3.72737e+06
Pilocarpine	208.121	7.47	235137
Polygodial	234.161	10.583	3.61838e+06
Porphyrin	310.122	0.916	1.52947e+06
ProansamycinX	641.322	7.597	127903
Procollagen5-(D-galactosyloxy)-L-lysine	324.154	9.215	1.58608e+06
Propane-1_2-diol1-phosphate	156.018	0.933	4.57923e+07
Propyl gallate	212.068	6.808	331845
ProtoporphyrinogenIX	568.306	7.844	5.85764e+06
Pseudouridine	244.069	1.058	767186
Pyridine-3-aldehyde	107.037	1.01	2.75796e+06
Pyridoxamine;2-Methyl-4-aminomethyl-5-hydroxymethyl-3-Pyridinol	168.09	1.824	1.87856e+06
Pyrimidine	80.0377	16.175	1.23308e+06
Ricinine	164.058	2.833	2.7011e+06
Roquefortine D	391.2	9.814	122486
Saccharopine	276.133	9.738	171852
Salicin;D-(-)-Salicin	286.105	3.403	287650
Salsolinol	179.094	1.254	1.57608e+06
Scoparone	206.057	9.545	1.17807e+07
Scopolin	356.111	6.324	363598
Sebacicacid	202.12	8.975	2.11716e+06
Secologanin	388.137	7.112	288458
Selegiline N-oxide	203.131	6.521	249365
S-Glutaryldihydrolipoamide	321.106	7.401	158694
Sinapoylcholine	309.157	6.405	1.12314e+06
Sphinganine;2-Amion-1_3-octadecanediol	301.297	11.885	5.24928e+06
Stachydrine	143.094	1.032	6.6317e+06
Strictosidineaglycone	368.172	11.677	397955
Sulcatone	126.105	6.618	837725
Sulochrin	332.089	7.284	1.06335e+07
Syringin	372.142	8.551	2.10411e+07
Taurocholate	515.291	10.32	143362
Taxifolin	304.058	7.098	135835
Testolate	320.198	12.674	126328
Tetrahydropalmatine	355.177	7.338	1.52772e+06
Tetrahydropteroyl tri-L-glutamate	702.252	6.782	100947
trans-Cinnamoylbeta-D-glucoside	310.105	8.616	301386
Trichotriol	268.167	9.506	2.59069e+06
Tuberonicacidglucoside	388.173	6.724	6.42548e+07
Tyramineglucuronide	313.116	1.201	199027
undecanedioic acid	216.136	9.62	2.81954e+06
UrateD-ribonucleotide	380.036	2.315	435494
Versicolorin A	338.042	10.171	295173
Versicolorin B	340.058	7.244	237002
Versiconal	358.069	6.447	3.12964e+06
Xanthoxin;Methoxsalen	250.156	10.783	1.92775e+06
Xanthurenicacid	205.037	7.245	484703
