# Supplementary material for: Ocimum sanctum Alters the Lipid Landscape of the Brain Cortex and Plasma to Ameliorate the Effect of Photothrombotic Stroke in a Mouse Model
Source: Life (Basel). 2023 Sep 7;13(9):1877. doi: 10.3390/life13091877 (PMC10533110; doi:10.3390/life13091877)
Supplement: Supplementary file 1 [file life-13-01877-s001.zip › Tables - Copy/Supplementary Table 14.xlsx]

## Sheet: Sheet1
Supplementary Table 14:- List of Lipid molecules obtained from Tulsi extract
Lipid	MainArea[c]	Area %
CerG1(d18:0)	625400000	9.70179
Cer(d32:0)	581600000	9.02232
MG(18:3)	549700000	8.52746
LPI(16:0)	494700000	7.67425
LPC(16:0)	481000000	7.46172
MG(18:4)	471900000	7.32055
LPC(18:3)	400000000	6.20517
LPG(16:1)	283000000	4.39016
LPG(18:3)	279500000	4.33586
LPG(16:0)	279000000	4.32811
LPC(18:2)	255900000	3.96976
LPG(18:2)	220200000	3.41595
LPI(18:2)	211300000	3.27788
TG(4:0/20:4/21:4)	166300000	2.5798
LPA(18:3)	128200000	1.98876
LPC(18:1)	126600000	1.96394
DG(18:4/18:3)	120200000	1.86465
So(d18:1)	87640000	1.35955
DG(15:0)	85920000	1.33287
MG(31:5)	77900000	1.20846
LPA(18:2)	77450000	1.20148
LPI(18:3)	55960000	0.868103
CerG1(d18:2/16:0+O)	55470000	0.860502
LPC(18:0)	48000000	0.744621
OAHFA(18:2/18:2)	43380000	0.672951
LPG(18:0)	42070000	0.652629
CerG1(d18:1/16:0+O)	38680000	0.60004
LdMePE(16:0)	30130000	0.467405
CerG1(d18:2/16:1)	25550000	0.396355
DG(18:3/18:3)	24140000	0.374482
LPG(18:1)	21960000	0.340664
LPC(20:0)	15020000	0.233004
LPC(16:1)	12000000	0.186155
LdMePE(18:3)	10280000	0.159473
Cer(d34:2+O)	9154000	0.142005
LPMe(16:0)	4533000	0.0703201
LPA(16:0)	2811000	0.0436068
MGDG(18:3/18:3)	2593000	0.040225
DGDG(18:3/18:3)	1095000	0.0169867
