# Supplementary material for: Ocimum sanctum Alters the Lipid Landscape of the Brain Cortex and Plasma to Ameliorate the Effect of Photothrombotic Stroke in a Mouse Model
Source: Life (Basel). 2023 Sep 7;13(9):1877. doi: 10.3390/life13091877 (PMC10533110; doi:10.3390/life13091877)
Supplement: Supplementary file 1 [file life-13-01877-s001.zip › Tables - Copy/Supplementary Table 2.xlsx]

## Sheet: Sheet1
Supplementary Table 2: Table showing relative abundance of lipid groups in the mice plasma among the Sham group, PTL group, PTL+Tulsi group and PTL+Ibuprofen groups.
Group	Sham	PTL	PTL+Tulsi	PTL+Ibuprofen
P-Ethanol Amine	777	600	616	389
P-Inositol	319	212	293	151
P-Choline	46	35	180	117
Neutral glycerolipid	9	6	263	112
P-Serine	15	14	150	77
P-Glycerol	123	88	134	76
Neutral Glycosphingolipids	57	53	43	29
Sphingolipids	226	136	19	10
Cardiolipin	1	2	9	9
P-Methanol	146	108	11	7
Glycosphingolipids	101	74	25	6
Glycoglycerolipid	40	28	17	6
P-Ethanol	12	6	8	3
Sphingoid base	7	5	3	3
P-Acid	19	19	6	2
Fatty Acid	10	9	2	1
