# Supplementary material for: Ocimum sanctum Alters the Lipid Landscape of the Brain Cortex and Plasma to Ameliorate the Effect of Photothrombotic Stroke in a Mouse Model
Source: Life (Basel). 2023 Sep 7;13(9):1877. doi: 10.3390/life13091877 (PMC10533110; doi:10.3390/life13091877)
Supplement: Supplementary file 1 [file life-13-01877-s001.zip › Tables - Copy/Supplementary Table 3.xlsx]

## Sheet: Sheet1
Supplementary Table 3: Venny brain upregulated lipid species among the Sham group, PTL group, PTL+Tulsi group and PTL+Ibuprofen groups
Common lipid species Sham Vs PTL and PTL Vs PTL+Ibu	Common lipid species PTL Vs PTL+Ibu and PTL Vs PTL+Tulsi	Common lipid species Sham Vs PTL and PTL Vs PTL+Tulsi	Common lipid species Sham Vs PTL, PTL Vs PTL+Ibu and PTL Vs PTL+Tulsi
DG(20:0)	dMePE(18:1/14:0)	LPG(21:4)	MGDG(36:4)
PI(26:6/16:0)	PE(16:0/22:4)
PA(26:2/22:6)	SM(d44:7)
PE(18:1p/22:6)	PC(17:0)
PG(17:1/16:0)	PE(43:10)
PC(34:5/14:0)	MGMG(14:2)
PE(8:0e/23:5)	DGDG(42:9)
PC(15:1/21:3)	PI(28:5)
	PS(8:0e/21:6)
	LPC(16:1)
	PE(39:6)
	DGDG(45:9)
	DG(42:5e)
