# Supplementary material for: Ocimum sanctum Alters the Lipid Landscape of the Brain Cortex and Plasma to Ameliorate the Effect of Photothrombotic Stroke in a Mouse Model
Source: Life (Basel). 2023 Sep 7;13(9):1877. doi: 10.3390/life13091877 (PMC10533110; doi:10.3390/life13091877)
Supplement: Supplementary file 1 [file life-13-01877-s001.zip › Tables - Copy/Supplementary Table 4.xlsx]

## Sheet: Sheet1
Supplementary Table 4 : Venny brain downregulated lipid species among the Sham group, PTL group, PTL+Tulsi group and PTL+Ibuprofen groups
Common lipid species Sham Vs PTL and PTL Vs PTL+Ibu	Common lipid species PTL Vs PTL+Ibu and PTL Vs PTL+Tulsi	Common lipid species Sham Vs PTL and PTL Vs PTL+Tulsi	Common lipid species Sham Vs PTL, PTL Vs PTL+Ibu and PTL Vs PTL+Tulsi
PE(33:0p)	DG(4:0/20:5)	PI(34:2/11:0)	0
PE(54:6)	PE(35:0p)
PMe(27:3)	DGDG(42:14)
