# Supplementary material for: Ocimum sanctum Alters the Lipid Landscape of the Brain Cortex and Plasma to Ameliorate the Effect of Photothrombotic Stroke in a Mouse Model
Source: Life (Basel). 2023 Sep 7;13(9):1877. doi: 10.3390/life13091877 (PMC10533110; doi:10.3390/life13091877)
Supplement: Supplementary file 1 [file life-13-01877-s001.zip › Tables - Copy/Supplementary Table 5.xlsx]

## Sheet: Sheet1
Supplementary Table 5: Venny plasma upregulated lipid species among the Sham group, PTL group, PTL+Tulsi group and PTL+Ibuprofen groups
Common lipid species Sham Vs PTL and PTL Vs PTL+Ibu	Common lipid species Sham Vs PTL and PTL Vs PTL+Tulsi	Common lipid species PTL Vs PTL+Ibu and PTL Vs PTL+Tulsi	Common lipid species Sham Vs PTL, PTL Vs PTL+Ibu and PTL Vs PTL+Tulsi
PIP3(30:5e)	PS(8:0p/8:0)	PS(46:4)	0
PS(15:0/20:2)	PIP3(23:3)	PC(38:4)
PIP2(28:1)	PE(10:0p/9:0)
