# Supplementary material for: Ocimum sanctum Alters the Lipid Landscape of the Brain Cortex and Plasma to Ameliorate the Effect of Photothrombotic Stroke in a Mouse Model
Source: Life (Basel). 2023 Sep 7;13(9):1877. doi: 10.3390/life13091877 (PMC10533110; doi:10.3390/life13091877)
Supplement: Supplementary file 1 [file life-13-01877-s001.zip › Tables - Copy/Supplementary Table 6.xlsx]

## Sheet: Sheet1
Supplementary Table 6: Venny plasma downregulated lipid species among the Sham group, PTL group, PTL+Tulsi group and PTL+Ibuprofen groups
Common lipid species Sham Vs PTL and PTL Vs PTL+Ibu	Common lipid species PTL Vs PTL+Ibu and PTL Vs PTL+Tulsi	Common lipid species Sham Vs PTL and PTL Vs PTL+Tulsi	Common lipid species Sham Vs PTL, PTL Vs PTL+Ibu and PTL Vs PTL+Tulsi
DG(17:0/17:2)	PI(33:3/23:2)	0	0
LPC(21:4)	PE(44:11)
PE(33:5)	PC(27:2)
PS(33:1)	PE(4:0/19:5)
LPG(21:4)	PG(32:4)
	PE(42:3)
