# Supplementary material for: Ocimum sanctum Alters the Lipid Landscape of the Brain Cortex and Plasma to Ameliorate the Effect of Photothrombotic Stroke in a Mouse Model
Source: Life (Basel). 2023 Sep 7;13(9):1877. doi: 10.3390/life13091877 (PMC10533110; doi:10.3390/life13091877)
Supplement: Supplementary file 1 [file life-13-01877-s001.zip › Tables - Copy/Supplementary Table 7.xlsx]

## Sheet: Supplementry Table 7
Supplementary Table 7: Venny of upregulated lipid species of brain and plasma between the Sham group and PTL group.
Upregulated Brain Sham vs PTL	Upregulated Plasma Sham vs PTL	Common lipid species upregulated in Brain Sham vs PTL and Plasma Sham vs PTL
PE(21:0e)	PC(18:0/18:2)	TG(8:0/24:6/24:7)
DGDG(51:3)	SM(d36:7)	PS(8:0p/8:0)
CerG1(d18:1/24:1)	DG(37:4/18:2)
TG(6:0/19:5/20:5)	PIP3(30:2)
CerG1(d18:2/24:1)	PS(35:2)
LPG(21:4)	PE(28:4/14:1)
DG(20:0)	PE(43:6)
PI(26:6/16:0)	PIP3(23:3)
PI(24:4/16:0)	PE(10:0p/9:0)
PA(26:2/22:6)	PE(16:2/22:6)
DG(28:7)	DG(4:0/9:0)
PE(18:1p/22:6)	PIP3(30:5e)
PG(11:0/19:2)	PI(30:0p)
PG(15:2/23:1)	PS(15:0/20:2)
MGDG(36:4)	PS(35:3)
PG(9:0/24:1)	PS(33:2)
PG(10:0e/9:0)	PE(28:0p)
PE(38:5/11:0)	PE(15:1/24:7)
PG(17:1/16:0)	CerG2(d36:5)
PC(34:5/14:0)	PE(46:1)
PE(8:0e/23:5)	PIP(44:3)
PS(17:4/11:0)	PE(17:1/21:6)
PMe(31:3)	LPC(19:0)
PC(17:4/16:2)	LPS(20:5)
PC(15:1/21:3)	PE(44:0e)
PS(37:0)	CerG2(d42:2)
PE(28:0/14:1)	PIP2(28:1)
PE(28:5p)	TG(20:0/18:3/22:5)
	LPC(19:1)
	LPC(17:0)
	LPC(20:1)
	LPC(20:2)
	FA(20:4)
	PS(8:0p/21:6)
	PS(8:0p/9:0)
	LdMePE(16:0)
	PG(52:13)
