# Supplementary material for: Ocimum sanctum Alters the Lipid Landscape of the Brain Cortex and Plasma to Ameliorate the Effect of Photothrombotic Stroke in a Mouse Model
Source: Life (Basel). 2023 Sep 7;13(9):1877. doi: 10.3390/life13091877 (PMC10533110; doi:10.3390/life13091877)
Supplement: Supplementary file 1 [file life-13-01877-s001.zip › Tables - Copy/Supplementary Table 8.xlsx]

## Sheet: Supplementary Table 8
Supplementary Table 8: Venny of downregulated lipid species of brain and plasma between the Sham group and PTL group.
Downregulated Brain Sham vs PTL	Downregulated Plasma Sham vs PTL	Common downregulated in Brain Sham vs PTL and Plasma Sham vs PTL
PG(4:0/20:0)	PE(10:0p/23:4)	PE(45:10)
PE(4:0/14:1)	DG(17:0/17:2)	PE(42:3p)
PG(4:0/21:1)	MG(17:3)
PG(6:0/17:3)	PS(6:0/16:2)
PE(20:0p/24:6)	PS(18:0/19:5)
DG(4:0/22:4)	PE(10:0e/9:0)
PE(33:1p)	LPC(21:4)
PE(10:0e/21:4)	PE(39:4e)
PE(8:0p/19:4)	PE(44:12)
PE(33:0p)	PE(10:0p/24:6)
LPC(16:0)	PE(8:0p/10:0)
PI(16:0/20:4)	PE(8:0p/9:0)
PG(16:0/24:6)	PS(29:3/12:0)
PI(16:0/21:0)	PC(26:3/10:0)
PE(8:0p/24:6)	PC(18:0/22:6)
PIP(57:0)	PC(9:0/24:2)
PG(32:3)	PE(56:5)
CerP(d14:0/20:4)	PE(48:11)
PE(18:0p/20:1)	PE(30:7)
PG(32:3/22:6)	PE(29:5p)
TG(17:3/23:5/23:5)	TG(37:3)
PG(8:0e/23:3)	PE(35:0)
PE(48:6)	CerG2(d48:2)
PE(28:3/17:3)	PE(44:8p)
PI(34:2/11:0)	PC(18:2/20:4)
DGDG(45:9)	TG(17:4/19:5/20:5)
LPG(16:0p)	PI(35:1)
TG(16:1/20:2/24:1)	PC(28:6/12:0)
PG(6:0/15:2)	LPG(15:2)
Cer(d40:5)	PE(33:2p)
TG(4:0/9:0/23:6)	CerG1(d16:0/30:5)
TG(12:0e/15:2/17:3)	TG(45:10)
PG(22:6/22:6)	PE(33:5)
PE(16:0e/20:2)	PC(8:0p/22:6)
PE(42:9p)	PE(16:0)
MG(20:1p)	PS(33:1)
DG(17:4/11:0)	PC(19:2)
PC(8:0e/8:0)	DG(24:5)
PG(36:7)	PE(35:3)
PC(42:8)	PE(50:1)
SQDG(40:1)	PE(43:10)
TG(20:5/14:1/22:4)	PE(32:6/9:0)
PE(54:6)	PC(37:7p)
PC(33:3p)	PE(35:7)
PE(47:2)	PE(44:2e)
TG(12:0e/16:2/18:2)	PE(42:1)
PE(12:0p/21:6)	MG(28:4)
PE(47:5)	PE(8:0e/14:1)
PE(46:11)	LPE(20:2)
PE(43:4e)	PE(25:4/10:0)
PMe(27:3)	LPG(21:4)
PE(33:4/16:1)	PE(28:3/13:1)
PI(15:0/22:0)	PS(14:0e/21:1)
SQDG(42:9)	PE(59:4)
PE(39:6)
PE(43:3e)
SQDG(45:10)
PE(44:11)
PE(51:5)
LPC(10:0e)
PI(33:1)
PC(18:2p/24:7)
PE(30:0e)
