# Supplementary material for: Ocimum sanctum Alters the Lipid Landscape of the Brain Cortex and Plasma to Ameliorate the Effect of Photothrombotic Stroke in a Mouse Model
Source: Life (Basel). 2023 Sep 7;13(9):1877. doi: 10.3390/life13091877 (PMC10533110; doi:10.3390/life13091877)
Supplement: Supplementary file 1 [file life-13-01877-s001.zip › Tables - Copy/Supplementary Table 9.xlsx]

## Sheet: Supplementary Table 9
Supplementary Table 9: Venny of upregulated lipid species of brain and plasma between PTL group and PTL+Tulsi group.
Upregulated Brain PTL vs PTL+Tulsi	Upregulated Plasma PTL vs PTL+Tulsi	Common Upregulated Brain PTL vs PTL+Tulsi and Plasma PTL vs PTL+Tulsi
PC(45:8)	PS(8:0p/8:0)	PE (10:0p/9:0)
PC(32:2)	PE(8:0p/11:0)
PI(44:7)	LPS(22:0)
PG(34:1/19:4)	PS(25:5/12:0)
PE(36:7)	PE(16:1p/15:2)
dMePE(34:7)	PI(44:5)
DGDG(53:4)	PIP3(23:3)
PI(18:0/20:4)	PE(33:0/15:2)
PE(19:0/22:1)	DG(4:0/22:3)
PC(18:1/18:1)	PI(38:5/14:0)
PE(19:0/18:1)	PC(14:1/23:1)
PC(25:6/15:0)	PC(38:4)
PE(16:0e/10:0)	DG(40:0)
LPG(18:1p)	PE(8:0p/16:2)
TG(48:6p)	DG(22:2)
SM(d44:7)	PE(14:0/20:2)
PE(15:1/18:2)	PE(4:0/16:1)
PI(38:1)	PG(27:1/21:5)
PI(30:3e)	PS(46:3)
DGDG(45:9)	DG(17:1)
MGDG(36:4)	LPS(21:0)
CL(70:13)	LPG(21:6)
PG(40:3)	PIP(34:7p)
DGDG(17:2/28:7)	PE(45:6)
PS(8:0p/17:2)	PC(27:4/10:0)
PC(17:0)	SM(d18:1/16:0)
PA(20:4/21:6)	PS(46:4)
PC(44:11)	PE(18:2p/12:0)
DG(6:0/16:2)	PIP2(8:0/20:5)
dMePE(18:1/14:0)	PE(41:6p)
PE(10:0/18:3)	PE(11:0/19:5)
PS(8:0e/21:6)	PIP2(30:2)
PI(20:0p/15:0)	PC(16:1/24:6)
PE(25:1/16:0)	TG(55:7e)
PIP2(47:0)	PC(18:2p/24:7)
CerP(d35:3plus2O)	TG(4:0/10:0/19:2)
PG(10:0/20:5)	PS(49:2)
PMe(27:3)	PE(12:0/23:6)
PE(6:0/21:3)	PG(32:4)
PS(29:5/15:0)
LPG(21:4)
PE(16:0/22:4)
PE(11:0/20:4)
PE(20:0e/18:1)
PI(11:0/21:4)
PE(31:4/17:1)
LPC(16:1)
PC(18:0/22:4)
MGMG(14:2)
DGDG(42:9)
PE(18:4/12:0)
TG(48:4)
PI(37:0)
PE(45:10)
PG(28:2/8:0)
DGDG(57:11)
PE(39:6)
PI(14:0e/21:1)
PC(30:3)
LPI(10:0e)
LPC(14:0)
PE(14:0e/11:0)
PG(24:3/20:4)
DG(42:5e)
PS(28:0/15:0)
PE(8:0e/19:5)
PS(6:0/23:5)
PE(43:10)
PE(10:0p/19:3)
PI(15:0/23:0)
LPC(16:2)
PG(4:0/19:3)
PI(28:5)
PE(16:2/14:1)
PE(20:3/13:0)
PG(36:7)
PG(36:7)
